# Supplementary material for: Method for High-Yield Hydrothermal Growth of Silica Shells on Nanoparticles
Source: Materials (Basel). 2021 Nov 4;14(21):6646. doi: 10.3390/ma14216646 (PMC8588502; doi:10.3390/ma14216646)
Supplement: Supplementary file 1 [file materials-14-06646-s001.zip]

Archive with 1 entries (1 files):
- materials-1417736-supplementary.pdf
